# Supplementary material for: Targeted Monitoring on Illegal Suid Meat and Meat Products Trade in Italy: African Swine Fever Detection and Implications for Transboundary Spread
Source: Transbound Emerg Dis. 2025 Nov 21;2025:4119953. doi: 10.1155/tbed/4119953 (PMC12662674; doi:10.1155/tbed/4119953)
Supplement: Supporting Information — Table S1: Description of ASFv-positive suid-meat and derived products detected by real-time PCR and subsequently used for virus isolation and in vivo experimental trials. Reported information includes: sample ID, date of collection, product category, product type, NOVA food processing category, evidence of inactivation treatment or uncertainty, origin of sampling (local trade/import), samples used for viral isolation and experimental trials, sequencing outcome, ASFv genotype, and accession number for B646L/Vp72 and B602L/CVR. [file 4119953.f1.xlsx]

## Sheet: Foglio1
Supporting Information 1 Table S1: Description of the ASFV positive suid meat products analyzed and used for isolation and in vivo trial	Supporting Information 1 Table S1: Description of ASFv-positive suid meat and derived products detected by real-time PCR and subsequently used for virus isolation and in vivo experimental trials.
#	Sample ID	Date of collection	Category	Type	NOVA food processing category	Evidence of inactivation treatment/Uncertainty	Local trade/Import	Viral isolation	Used for experimental trials	Sequencing Outcome	Genotype	Acc. number B646L/Vp72	Acc. number B602L/CVR
1	58972_2843/2023	2023-12-14	Compound food	Snack	Group 4	Uncertainty	Import	X	YES	Yes	II	PV667713	nd
2	58975_2844/2023	2023-12-14	Meat	Raw meat	Group 4	No	Import	X	YES	Yes	II	PV667714	nd
3	60669_2845/2023	2023-12-22	Meat product	Cooked meat product	Group 4	Uncertainty	Import	X	YES	Yes	II	PV667718	nd
4	60683_2846/2023	2023-12-22	Meat product	Cooked meat product	Group 4	Uncertainty	Import	X	YES	No	-	-	-
5	258_2849/2024	2024-01-03	Compound food	Ethnic food	Group 4	Uncertainty	Import	X	YES	No	-	-	-
6	258_2851/2024	2024-01-03	Compound food	Ethnic food	Group 4	Uncertainty	Import	X	YES	Yes	II	PV667697	nd
7	258_2851/2024	2024-01-03	Compound food	Snack	Group 4	Uncertainty	Import	X	YES	No	-	-	-
8	3116_2859/2024	2024-01-03	Meat preparation	Sausage	Group 4	No	Import	X	No	Yes	II	PV667698	nd
9	3116_2861/2024	2024-01-17	Meat preparation	Sausage	Group 4	No	Import	X	YES	Yes	II	PV667699	nd
10	3116_2862/2024	2024-01-17	Meat preparation	Sausage	Group 4	No	Import	X	YES	Yes	II	PV667700	nd
11	3116_2863/2024	2024-01-17	Meat preparation	Sausage	Group 4	No	Import	X	YES	Yes	II	PV667701	nd
12	4255_2868/2024	2024-01-24	Compound food	Ethnic food	Group 4	Uncertainty	Import	X	No	No	-	-	-
13	4521_2898/2024	2024-01-25	Meat preparation	Sausage	Group 4	No	Import	X	No	No	-	-	-
14	4566_2869/2024	2024-01-26	Compound food	Ethnic food	Group 4	Uncertainty	Import	X	YES	Yes	II	PV667702	nd
15	5127_2870/2024	2024-01-30	Meat product	Wurstel	Group 4	Uncertainty	Import	X	No	No	-	-	-
16	5130_2871/2024	2024-01-30	Meat preparation	Sausage	Group 4	No	Import	X	YES	Yes	II	PV667703	nd
17	5133_2872/2024	2024-01-30	Compound food	Snack	Group 4	Uncertainty	Import	X	YES	No	-	-	-
18	5377_2873/2024	2024-01-31	Meat preparation	Sausage	Group 4	No	Import	X	No	Yes	I/II	PV667753/PV667704	PV667781/PV667774
19	5471_2874/2024	2024-01-31	Compound food	Snack	Group 4	Uncertainty	Import	X	No	No	-	-	-
20	5473_2875/2024	2024-01-31	Compound food	Snack	Group 4	Uncertainty	Import	X	YES	Yes	II	PV667705	nd
21	5479_2876/2024	2024-01-31	Compound food	Snack	Group 4	Uncertainty	Import	X	YES	Yes	I	PV667754	nd
22	5484_2877/2024	2024-01-31	Compound food	Snack	Group 4	Uncertainty	Import	X	YES	Yes	II	PV667706	nd
23	5494_2878/2024	2024-01-31	Compound food	Snack	Group 4	Uncertainty	Import	X	YES	Yes	II	PV667707	nd
24	5497_2879/2024	2024-01-31	Compound food	Ethnic food	Group 4	Uncertainty	Import	X	No	Yes	II	PV667708	nd
25	5505_2880/2024	2024-01-31	Meat preparation	Sausage	Group 4	No	Import	X	YES	No	-	-	-
26	5556_2881/2024	2024-01-31	Meat preparation	Sausage	Group 4	No	Import	X	YES	Yes	II	PV667709	nd
27	5793_2882/2024	2024-02-01	Meat preparation	Sausage	Group 4	No	Import	X	No	Yes	II	PV667710	nd
28	5795_2883/2024	2024-02-01	Compound food	Snack	Group 4	Uncertainty	Import	X	No	Yes	II	PV667711	nd
29	5892_2884/2024	2024-02-02	Meat preparation	Sausage	Group 4	No	Import	X	No	Yes	II	PV667712	nd
30	5913_2885/2024	2024-02-02	Meat preparation	Sausage	Group 4	No	Import	X	YES	Yes	I	PV667755	nd
31	5921_2886/2024	2024-02-02	Compound food	Ethnic food	Group 4	Uncertainty	Import	X	YES	Yes	I	PV667756	nd
32	6021_2887/2024	2024-02-02	Meat preparation	Sausage	Group 4	No	Import	X	YES	No	-	-	-
33	6025_2888/2024	2024-02-02	Meat preparation	Sausage	Group 4	No	Import	X	YES	Yes	I	PV667757	nd
34	6028_2889/2024	2024-02-02	Meat preparation	Sausage	Group 4	No	Import	X	YES	Yes	I	PV667758	nd
35	6032_2891/2024	2024-02-02	Compound food	Snack	Group 4	Uncertainty	Import	X	YES	Yes	II	PV667715	nd
36	6032_2892/2024	2024-02-02	Compound food	Snack	Group 4	Uncertainty	Import	X	YES	Yes	I/II	PV667759/PV667716	PV667782/PV667775
37	6033_2893/2024	2024-02-02	Meat	Raw meat	Group 4	No	Import	X	YES	Yes	I/II	PV667760/PV667717	PV667783/PV667776
38	6148_2894/2024	2024-02-05	Compound food	Ethnic food	Group 4	Uncertainty	Import	X	YES	Yes	I	PV667761	nd
39	636_2852/2024	2024-01-04	Meat preparation	Sausage	Group 4	No	Import	X	YES	Yes	II	PV667719	nd
40	636_2853/2024	2024-01-04	Meat preparation	Sausage	Group 4	No	Import	X	No	Yes	II	PV667720	nd
41	7137_2895/2024	2024-02-09	Compound food	Ethnic food	Group 4	Uncertainty	Import	X	No	Yes	II	PV667721	nd
42	7232_2896/2024	2024-02-09	Compound food	Ethnic food	Group 4	Uncertainty	Import	X	No	No	-	-	-
43	7247_2897/2024	2024-02-09	Compound food	Snack	Group 4	Uncertainty	Import	X	YES	Yes	I	PV667762	nd
44	7940_2899/2024	2024-02-14	Compound food	Ethnic food	Group 4	Uncertainty	Import	X	No	No	-	-	-
45	7943_2900/2024	2024-02-14	Compound food	Ethnic food	Group 4	Uncertainty	Import	X	No	Yes	II	PV667722	nd
46	7948_2901/2024	2024-02-14	Compound food	Ethnic food	Group 4	Uncertainty	Import	X	No	No	-	-	-
47	8081_2902/2024	2024-02-15	Meat preparation	Sausage	Group 4	No	Import	X	No	Yes	II	PV667723	nd
48	8291_2903/2024	2024-02-16	Compound food	Ethnic food	Group 4	Uncertainty	Import	X	No	No	-	-	-
49	8709_2904/2024	2024-02-20	Compound food	Ethnic food	Group 4	Uncertainty	Import	X	No	No	-	-	-
50	9183_2905/2024	2024-02-22	Compound food	Ethnic food	Group 4	Uncertainty	Import	X	No	Yes	I	PV667763	nd
51	9184_2906/2024	2024-02-22	Meat product	Wurstel	Group 4	Uncertainty	Import	X	No	Yes	I	PV667764	nd
52	9209_2907/2024	2024-02-23	Meat product	Dried meat	Group 3	No	Import	X	No	Yes	II	PV667724	nd
53	9224_2911/2024	2024-02-23	Compound food	Snack	Group 4	Uncertainty	Import	X	No	No	-	-	-
54	9225_2908/2024	2024-02-23	Compound food	Snack	Group 4	Uncertainty	Import	X	No	No	-	-	-
55	9229_2912/2024	2024-02-23	Meat preparation	Sausage	Group 4	No	Import	X	No	Yes	I	PV667765	nd
56	9230_2909/2024	2024-02-23	Compound food	Snack	Group 4	Uncertainty	Import	X	No	No	-	-	-
57	9271_2913/2024	2024-02-23	Meat preparation	Sausage	Group 4	No	Import	X	No	Yes	II	PV667725	nd
58	9442_2944/2024	2024-02-23	Compound food	Snack	Group 4	Uncertainty	Import	X	No	Yes	I/II	PV667766/PV667726	PV667784/PV667777
59	9611_2914/2024	2024-02-26	Compound food	Ethnic food	Group 4	Uncertainty	Import	X	No	Yes	I/II	PV667767/PV667727	PV667785/PV667778
60	9616_2916/2024	2024-02-26	Meat preparation	Sausage	Group 4	No	Import	X	No	Yes	II	PV667728	nd
61	9625_2918/2024	2024-02-26	Compound food	Snack	Group 4	Uncertainty	Import	X	No	Yes	I	PV667768	nd
62	9626_2915/2024	2024-02-26	Compound food	Snack	Group 4	Uncertainty	Import	X	No	No	-	-	-
63	9631_2917/2024	2024-02-26	Compound food	Snack	Group 4	Uncertainty	Import	X	No	Yes	I	PV667769	nd
64	9635_2919/2024	2024-02-26	Compound food	Snack	Group 4	Uncertainty	Import	X	No	Yes	II	PV667729	nd
65	9636_2920/2024	45348	Compound food	Snack	Group 4	Uncertainty	Import	X	No	Yes	I	PV667770	nd
66	9929_2921/2024	45349	Compound food	Ethnic food	Group 4	Uncertainty	Import	X	No	No	I	PV667771	-
67	10148_2922/2024	2024-02-28	Compound food	Ethnic food	Group 4	Uncertainty	Import	X	No	Yes	I	PV667734	nd
68	10557_2923/2024	2024-03-01	Compound food	Ethnic food	Group 4	Uncertainty	Import	X	No	Yes	I	PV667730	nd
69	10651_2971/2024	2024-03-01	Compound food	Snack	Group 4	Uncertainty	Import	X	No	No	-	-	-
70	10659_2924/2024	2024-03-02	Meat preparation	Sausage	Group 4	No	Import	X	No	Yes	I	PV667731	nd
71	10660_2925/2024	2024-03-02	Compound food	Snack	Group 4	Uncertainty	Import	X	No	Yes	I	PV667732	nd
72	10665_2926/2024	2024-03-02	Meat product	Wurstel	Group 4	Uncertainty	Import	X	No	No	-	-	-
73	10667_2927/2024	2024-03-02	Compound food	Ethnic food	Group 4	Uncertainty	Import	X	No	Yes	II	PV667685	nd
74	10668_2928/2024	2024-03-02	Compound food	Ethnic food	Group 4	Uncertainty	Import	X	No	Yes	II	PV667686	nd
75	10993_2939/2024	2024-03-05	Compound food	Ethnic food	Group 4	Uncertainty	Import	X	No	Yes	I	PV667733	nd
76	11018_2937/2024	2024-03-05	Compound food	Ethnic food	Group 4	Uncertainty	Import	X	No	Yes	II	PV667687	nd
77	11048_2938/2024	2024-03-05	Compound food	Ethnic food	Group 4	Uncertainty	Import	X	No	No	-	-	-
78	11117_2940/2024	2024-03-05	Compound food	Ethnic food	Group 4	Uncertainty	Import	X	No	Yes	I/II	PV667735/PV667688	PV667779/PV667772
79	11132_2941/2024	2024-03-05	Compound food	Ethnic food	Group 4	Uncertainty	Import	X	No	Yes	I	PV667736	nd
80	11133_2943/2024	2024-03-05	Compound food	Snack	Group 4	Uncertainty	Import	X	No	Yes	II	PV667689	nd
81	11457_2935/2024	2024-03-07	Compound food	Snack	Group 4	Uncertainty	Import	X	No	Yes	I	PV667737	nd
82	11463_2936/2024	2024-03-07	Compound food	Ethnic food	Group 4	Uncertainty	Import	X	No	Yes	I	PV667738	nd
83	12172_2945/2024	2024-03-12	Compound food	Ethnic food	Group 4	Uncertainty	Import	X	No	Yes	I	PV667739	nd
84	12190_2946/2024	2024-03-12	Compound food	Ethnic food	Group 4	Uncertainty	Import	X	No	Yes	I	PV667740	nd
85	12711_2947/2024	2024-03-14	Compound food	Ethnic food	Group 4	Uncertainty	Import	X	No	No	-	-	-
86	12820_2948/2024	2024-03-14	Compound food	Ethnic food	Group 4	Uncertainty	Import	X	No	Yes	I	PV667741	nd
87	12890_2949/2024	2024-03-15	Compound food	Ethnic food	Group 4	Uncertainty	Import	X	No	Yes	I	PV667742	nd
88	12916_2950/2024	2024-03-15	Meat preparation	Sausage	Group 4	No	Import	X	No	No	-	-	-
89	12927_2951/2024	2024-03-15	Compound food	Ethnic food	Group 4	Uncertainty	Import	X	No	No	-	-	-
90	13048_2952/2024	2024-03-16	Compound food	Ethnic food	Group 4	Uncertainty	Import	X	No	No	-	-	-
91	13860_2955/2024	2024-03-21	Meat product	Canned meat	Group 4	Uncertainty	Import	X	No	Yes	I	PV667743	nd
92	14234_2956/2024	2024-03-22	Meat product	Salami	Group 4	Uncertainty	Import	X	No	Yes	I	PV667744	nd
93	14249_2958/2024	2024-03-22	Compound food	Snack	Group 4	Uncertainty	Import	X	No	Yes	II	PV667690	nd
94	14574_2959/2024	2024-03-26	Compound food	Snack	Group 4	Uncertainty	Import	X	No	Yes	I	PV667745	nd
95	14596_2960/2024	2024-03-26	Compound food	Ethnic food	Group 4	Uncertainty	Import	X	No	No	-	-	-
96	14629_2961/2024	2024-03-26	Meat product	Salami	Group 4	Uncertainty	Import	X	No	No	-	-	-
97	14643_2962/2024	2024-03-26	Compound food	Ethnic food	Group 4	Uncertainty	Import	X	No	Yes	I/II	PV667746/PV667691	PV667780/PV667773
98	14646_2963/2024	2024-03-26	Compound food	Ethnic food	Group 4	Uncertainty	Import	X	No	Yes	I	PV667747	nd
99	14825_2964/2024	2024-03-27	Compound food	Ethnic food	Group 4	Uncertainty	Import	X	No	No	-	-	-
100	14828_2965/2024	2024-03-27	Compound food	Ethnic food	Group 4	Uncertainty	Import	X	No	Yes	II	PV667692	nd
101	14883_2966/2024	2024-03-27	Compound food	Ethnic food	Group 4	Uncertainty	Import	X	No	Yes	I	PV667748	nd
102	14945_2967/2024	2024-03-27	Compound food	Snack	Group 4	Uncertainty	Import	X	No	Yes	II	PV667693	nd
103	15124_2968/2024	2024-03-28	Compound food	Ethnic food	Group 4	Uncertainty	Import	X	No	Yes	I	PV667749	nd
104	15127_2969/2024	2024-03-28	Compound food	Ethnic food	Group 4	Uncertainty	Import	X	No	Yes	I	PV667750	nd
105	15498_2972/2024	2024-04-02	Compound food	Ethnic food	Group 4	Uncertainty	Import	X	No	Yes	II	PV667694	nd
106	15932_2973/2024	2024-04-04	Compound food	Snack	Group 4	Uncertainty	Import	X	No	No	-	-	-
107	17249_2974/2024	2024-04-12	Meat product	Salami	Group 4	Uncertainty	Import	X	No	No	-	-	-
108	17267_2975/2024	2024-04-12	Compound food	Ethnic food	Group 4	Uncertainty	Import	X	No	No	-	-	-
109	17272_2976/2024	2024-04-12	Compound food	Snack	Group 4	Uncertainty	Import	X	No	Yes	I	PV667751	nd
110	17279_2977/2024	2024-04-12	Compound food	Snack	Group 4	Uncertainty	Import	X	No	Yes	I	PV667752	nd
111	17286_2978/2024	2024-04-12	Compound food	Snack	Group 4	Uncertainty	Import	X	No	No	-	-	-
112	17461_2978/2024	2024-04-13	Compound food	Ethnic food	Group 4	Uncertainty	Import	X	No	No	-	-	-
113	18612_2980/2024	2024-04-19	Compound food	Ethnic food	Group 4	Uncertainty	Import	X	No	Yes	II	PV667695	nd
114	18620_2981/2024	2024-04-19	Compound food	Ethnic food	Group 4	Uncertainty	Import	X	No	Yes	II	PV667696	nd
X: performed	nd=not determined
-: not identified
nd: not determined
Group 1: Unprocessed or Minimally processed foods
Group 3: Processed Foods
Group 4: Ultra-Processed Foods
